# Supplementary material for: Protoporphyrin IX plasma and blood pharmacokinetics and brain tumor distribution determined by a validated LC–MS/MS method
Source: Sci Rep. 2025 Jul 1;15:21521. doi: 10.1038/s41598-025-05780-w (PMC12217841; doi:10.1038/s41598-025-05780-w)
Supplement: Supplementary file 1 — Supplementary Information. [file 41598_2025_5780_MOESM1_ESM.xlsx]

## Sheet: Table 2
Table 2. Precision and accuracy results in plasma (raw data)
Batch 1
LLOQ QC (1 nM)	LQC (3 nM)	MQC (60 nM)	HMQC (600 nM)	HQC (1500 nM)
0.992151	2.7968	55.4135	554.995	1425.33
0.9703	2.95012	56.2759	564.925	1403.96
1.04302	2.96176	56.5756	571.298	1428.14
1.02428	2.78711	56.4335	575.804	1400.46
0.969436	3.05815	56.7204	573.49	1438.71
Batch 2
LLOQ QC (1 nM)	LQC (3 nM)	MQC (60 nM)	HMQC (600 nM)	HQC (1500 nM)
0.977511	2.94853	58.8969	609.986	1514.77
0.997824	2.96536	60.6422	624.021	1586.87
1.02825	3.06129	61.151	630.519	1578.94
0.914715	3.04353	62.363	631.104	1552.51
0.892132	3.23785	60.9028	623.401	1564.33
Batch 3
LLOQ QC (1 nM)	LQC (3 nM)	MQC (60 nM)	HMQC (600 nM)	HQC (1500 nM)
0.97694	2.99343	61.9601	646.782	1558.52
0.912308	3.1184	61.7234	644.653	1580.06
0.931205	3.07634	61.9538	642.212	1566.96
0.914512	2.97324	61.9034	648.902	1582.48
0.937517	3.14112	61.6609	651.802	1606.96

## Sheet: Table 3
Table 3. Precision and accuracy results in brain homogenate (raw data)
Batch 1
LLOQ QC (1 nM)	LQC (3 nM)	MQC (60 nM)	HMQC (600 nM)	HQC (1500 nM)
1.01368	2.79908	54.7477	558.351	1419.17
0.936512	2.8766	55.3688	565.385	1106.76
0.918318	2.74745	54.9008	568.627	1451.56
1.00173	2.91169	54.1642	550.338	1418.7
0.882824	2.90397	54.4802	521.736	1428.47
Batch 2
LLOQ QC (1 nM)	LQC (3 nM)	MQC (60 nM)	HMQC (600 nM)	HQC (1500 nM)
0.899228	2.67896	62.2865	569.265	1457.01
0.980392	2.88968	64.6709	600.063	1511.42
0.913849	2.86576	60.2045	567.951	1459.85
0.98047	3.05583	63.3143	616.637	1591.67
1.00543	2.96306	61.8881	609.434	1553.95
Batch 3
LLOQ QC (1 nM)	LQC (3 nM)	MQC (60 nM)	HMQC (600 nM)	HQC (1500 nM)
1.17304	2.6997	58.6691	544.961	1435.98
1.19597	2.94381	53.1612	539.252	1419.34
1.10919	2.90891	57.3711	591.376	1487.76
1.09041	2.70939	55.645	576.368	1443.84
1.20319	2.63415	57.0328	582.998	1544.11

## Sheet: Table 4
Table 4. Precision and accuracy results in whole blood (raw data)
Batch 1
LLOQ QC (10.0 nM)	LQC (30.0 nM)	MQC (62.9 nM)	HMQC (624 nM)	HQC (1520 nM)
12.8261	30.7877	59.9525	597.721	1466.54
10.9821	30.2872	59.4247	578.718	1456.04
10.279	32.4791	62.2337	603.634	1389.24
10.3106	32.0532	59.6701	582.272	1462.74
10.074	30.5335	58.2016	598.946	1430.99
Batch 2
LLOQ QC (10.0 nM)	LQC (30.0 nM)	MQC (62.9 nM)	HMQC (624 nM)	HQC (1520 nM)
10.6258	33.3286	68.0661	625.431	1692.32
11.2911	31.4443	67.8167	643.5	1611.77
10.6864	32.1405	62.9323	663.084	1664.02
11.1664	33.4493	68.2226	653.059	1706.69
11.7004	32.7544	67.7573	643.085	1624.91
Batch 3
LLOQ QC (10.0 nM)	LQC (30.0 nM)	MQC (62.9 nM)	HMQC (624 nM)	HQC (1520 nM)
10.9633	30.7934	65.6171	657.869	1508.09
10.5955	29.2429	65.2335	647.428	1510.25
10.6755	30.7295	65.6188	634.739	1508.49
11.4272	31.5195	66.7478	624.976	1613.97
11.1668	32.1913	68.9425	618.263	1590.13

## Sheet: Table 5
Table 5. Matrix effect test results in plasma and whole blood (raw data)
	Plasma LQC (nM)
Lot ID	1	2	3	4	5	6
	2.85433	2.60736	3.00976	2.70389	3.05403	2.45362
	2.70886	2.618	2.77825	2.53814	2.94178	2.8419
	3.0173	3.13951	3.00898	2.79007	2.75948	2.99067
	Plasma HQC (nM)
Lot ID	1	2	3	4	5	6
	1644.22	1559.75	1465.21	1521.74	1502.54	1510.68
	1572.77	1590.28	1538.34	1568.59	1513.13	1568.41
	1583.51	1559.89	1471.02	1551.94	1488.24	1521.72
	Blood Endogenous (nM)
Lot ID	1	2	3	4	5	6
	25.5568	81.1671	46.9779	242.562	68.791	85.2706
	28.772	76.0175	46.2965	270.322	65.9845	85.2851
	25.8459	75.861	44.7505	228.955	68.0435	83.8008
	Blood LQC (nM)
Lot ID	1	2	3	4	5	6
	51.7943	100.969	73.226	279.462	96.7854	108.655
	52.0625	97.2212	73.6799	270.902	97.0356	109.717
	51.4578	99.3458	75.3237	275.673	101.012	108.62
	Blood HQC (nM)
Lot ID	1	2	3	4	5	6
	1513.57	1543.83	1461.27	1661.51	1534.65	1429.53
	1525.19	1483.53	1467.76	1652.36	1510.13	1478.58
	1536.85	1595.01	1392.59	1654.62	1509.27	1458.63

## Sheet: Table 7
Table 7. Recovery test results (raw data)
Plasma
	LQC (area ratio)		HMQC (area ratio)		HQC (area ratio)		IS (area ratio)
	Recovery samples	Comparison samples	Recovery samples	Comparison samples	Recovery samples	Comparison samples	Recovery samples	Comparison samples
	0.103858	0.11391	23.1624	24.6702	57.855	59.9949	0.0456619	0.0405707
	0.103122	0.115793	23.2152	24.3483	58.5388	58.8782	0.0450324	0.0410287
	0.104588	0.113138	23.2746	24.3393	57.8047	59.5783	0.0452174	0.0411408
	0.113687	0.112219	23.2839	24.4698	59.3092	59.2707	0.046424	0.0408088
	0.114537	0.114708	23.2443	24.3142	59.2176	60.0513	0.0455159	0.0411836
Brain Homogenate
	LQC (area ratio)		HMQC (area ratio)		HQC (area ratio)		IS (area ratio)
	Recovery samples	Comparison samples	Recovery samples	Comparison samples	Recovery samples	Comparison samples	Recovery samples	Comparison samples
	0.138066	0.122075	21.8914	25.3101	56.9843	65.1538	0.0401908	0.0396061
	0.13392	0.124882	21.931	25.3509	56.5013	64.8288	0.040541	0.0393773
	0.126953	0.125506	22.7821	24.9284	56.9357	64.9374	0.0407589	0.040113
	0.153262	0.122967	23.0379	24.6881	54.7156	63.7284	0.0406557	0.0404494
	0.139383	0.126647	23.1061	24.879	57.0391	63.118	0.040003	0.040133
Whole Blood
	LQC (area ratio)		HMQC (area ratio)		HQC (area ratio)		IS (area ratio)
	Recovery samples	Comparison samples	Recovery samples	Comparison samples	Recovery samples	Comparison samples	Recovery samples	Comparison samples
	0.255255	0.262986	3.81869	4.07326	9.08249	10.6369	0.244263	0.245029
	0.25316	0.269503	3.85467	4.07914	9.13319	10.6602	0.242308	0.24593
	0.245636	0.26094	3.95565	4.13895	8.94463	10.5977	0.242357	0.242286
	0.243646	0.265816	3.8503	4.08724	9.00286	10.4425	0.235376	0.244444
	0.244523	0.268598	3.50202	4.16436	8.38794	10.5545	0.237382	0.240351

## Sheet: Figure 6
Figure 6A and B	Pharmacokinetic profiles of three patients enrolled in an ongoing SDT trial in plasma (A) and whole blood (B). Blood samples were taken at various time points after administration of a 10 mg/kg IV dose of 5-ALA.
	Time (h)	Plasma Concentration (nM)			Whole Blood Concentration (nM)
		Patient 1	Patient 2	Patient 3	Patient 1	Patient 2	Patient 3
	0	3.52	3.64	2.03	23.1	35.5	114
	0.25	5.22	6.35	13.9	96.1	135	328
	0.5	15	23	8.23	132	194	309
	0.75	33.1	65.7	35	134	194	290
	1	68.8	109	38.4	156	240	285
	2	165	373	101	199	344	321
	4	262	617	160	262	430	373
	6	271	721	141	274	506	333
	8	194	538	165	194	452	303
	10	187	496	107	190	356	247
	12	122	366	53.7	134	275	159
	24	10.8	53.3	4	41.8	99.8
Figure 6C	Individual levels of PPIX in patient plasma, whole blood, brain tumor (NET and ET regions shown) from 4 patients enrolled in clinical trial with identifier NCT05182905. Samples were obtained between 5-8 hours after oral administration of 5-ALA (Gleolan, 20 mg/kg).
	Patient	PPIX Concentration (nM)
		Plasma	Blood	GBM (NET)	GBM (ET)
	Patient 1	75.1	150	463	1130
	Patient 2	313	364	21.9	2590
	Patient 3	781	774	44.1	11900
	Patient 4	697	649	2730	10600
